# Supplementary material for: Nutrient Levels, Bioactive Metabolite Contents, and Antioxidant Capacities of Faba Beans as Affected by Dehulling
Source: Foods. 2023 Nov 8;12(22):4063. doi: 10.3390/foods12224063 (PMC10670910; doi:10.3390/foods12224063)
Supplement: Supplementary file 1 [file foods-12-04063-s001.zip]

Archive with 1 entries (1 files):
- foods-2648527-supplementary.pdf
